# Supplementary material for: Generation of the Krt24-CreERT2 Mouse Line Targeting Outer Bulge Hair Follicle Cells
Source: Int J Mol Sci. 2025 Mar 29;26(7):3165. doi: 10.3390/ijms26073165 (PMC11988792; doi:10.3390/ijms26073165)
Supplement: Supplementary file 1 [file ijms-26-03165-s001.zip]

Archive with 1 entries (1 files):
- ijms-3535984-supplementary.pdf
